# Supplementary material for: Investigating the role of NPR1 in dilated cardiomyopathy and its potential as a therapeutic target for glucocorticoid therapy
Source: Front Pharmacol. 2023 Nov 7;14:1290253. doi: 10.3389/fphar.2023.1290253 (PMC10662320; doi:10.3389/fphar.2023.1290253)
Supplement: Supplementary file 1 [file Table3.XLSX]

## Sheet: Sheet1
Table1. Baseline clinical data between CON group and DCM patient group
Variables	Con (n=11)	DCM(n=12)	P
Gender (man/woman)	2.66667	5	0.538
Age, years	59.36±5.68	53.58±10.3	0.324
Drinking	0.333333	0.5	0.653
Diabetes	0.222222	0.333333	0.692
Smoking	0.333333	0.5	0.653
Renal disease	0 (0)	0 (0)	NA
Cerebral infarction	0 (0)	0 (0)	NA
Cerebral hemorrhage	0 (0)	0 (0)	NA
family history	0 (0)	0 (0)	NA
tumor	0 (0)	0 (0)	NA
Table2 Comparison of baseline clinical data between CON group and DCM patient group
Variables	Con	DCM	P
Sex	31/18	86/24	0.49
Age	50[38,63]	53[44,58]	0.975
Coronary heart disease	4/46	13/97	0.27
Hypertension	4/45	9/101	0.997
Hyperlipidemia	4/45	3/107	0.123
Atrial fibrillation or flutter	3/46	19/91	0.06
Valvular disease	0/49	1/109	0.503
Peripheral vascular disease	1/48	1/109	0.554
PCI	0/49	2/108	0.342
CABG	1/48	2/108	0.924
TIA	1/48	2/108	0.924
COPD	1/48	1/109	0.554
CKD	1/48	3/107	0.799
Thyroid dysfunction	1/48	4/106	0.595
AMI	1/48	2/108	0.924
Abnormal liver function	1/48	3/107	0.799
Anemia	1/48	2/108	0.927
PCI, Percutaneous Coronary Intervention; CABG, coronary-artery-bypass-grafting; TIA, transient ischemic attack;
COPD, chronic obstructive pulmonary disease; CKD, chronic kidney disease; AMI, Acute myocardial infarction.
