# Supplementary material for: Investigating the role of NPR1 in dilated cardiomyopathy and its potential as a therapeutic target for glucocorticoid therapy
Source: Front Pharmacol. 2023 Nov 7;14:1290253. doi: 10.3389/fphar.2023.1290253 (PMC10662320; doi:10.3389/fphar.2023.1290253)
Supplement: Supplementary file 11 [file Table1.xlsx]

## Sheet: Sheet1
Table1. Baseline clinical data between CON group and DCM patient group
Variables	Con (n=11)	DCM(n=12)	P
Gender (man/woman)	2.66667	9/3	0.635
Age, years	59.36±5.68	53.58±10.3	0.324
Drinking	4/7	5/7	0.567
Diabetes	0.222222	3/9	0.545
Smoking	0.375	3/9	0.635
Renal disease	0 (0)	0 (0)	NA
Cerebral infarction	0 (0)	0 (0)	NA
Cerebral hemorrhage	0 (0)	0 (0)	NA
family history	0 (0)	0 (0)	NA
tumor	0 (0)	0 (0)	NA
Table2 Comparison of baseline clinical data between CON group and DCM patient group
Variables	Con	DCM	P
Sex	31/18	84/26	0.088
Age	50[38,63]	53[44,58]	0.975
Coronary heart disease	0.0888889	13/97	0.491
Hypertension	4/45	9/101	1.000
Hyperlipidemia	4/45	3/107	0.261
Atrial fibrillation or flutter	3/46	19/91	0.06
Valvular disease	0/49	1/109	1.000
Peripheral vascular disease	1/48	1/109	1.000
PCI	0/49	2/108	0.858
CABG	1/48	2/108	1.000
TIA	1/48	2/108	1.000
COPD	1/48	1/109	1.000
CKD	1/48	3/107	1.000
Thyroid dysfunction	1/48	4/106	0.968
AMI	1/48	2/108	1.000
Abnormal liver function	1/48	3/107	1.000
Anemia	1/48	2/108	1.000
PCI, Percutaneous Coronary Intervention; CABG, coronary-artery-bypass-grafting; TIA, transient ischemic attack;
COPD, chronic obstructive pulmonary disease; CKD, chronic kidney disease; AMI, Acute myocardial infarction.
